# Supplementary material for: Serological markers and risk factors associated with Hepatitis B virus infection among Federal Capital Territory prison inmates, Nigeria: Should we be concerned?
Source: PLoS One. 2021 Mar 11;16(3):e0248045. doi: 10.1371/journal.pone.0248045 (PMC7951833; doi:10.1371/journal.pone.0248045)
Supplement: S3 File — (XLSX) [file pone.0248045.s003.xlsx]

## Sheet: S3 File
UniqueKey	Questionaireno	Inmatestatus		MaritalStatus	Ifmarriedhowmanywives	SpecifyTribe	Religion	Occupation	Whatisyourhighesteducationalqualification	HaveyoueverheardofHepatiitsBinfection1	FriendsColleagues1	Familymember1	SchoolEducation1	TelevisionRadio1	ChurchMosque1	Booksmagazines1	HospitalsClinics1	Prison1	Sexualintercourse1	Sharingofpersonalbelongings1	Mothertochild1	Sharingofsharpobjects1	Bloodtransfusion1	DontKnow2	Useofcondom1	Byscreeningbloodpriortotransfusion2	Vaccination1	Notsharingsharpobjectsegneedle1	Dontknow	Limitingsextoafaithfuluninfectedpartner1	DoyouthinkthatHepatitisBiscurable	Hepatitisbecanbediagnosedbyabloodtest	Howlonghaveyoubeenimprisoned	Howmanyinmatesdoyoushareyourcellwith1	Haveyoubeenimprisonedbefore1	Doyouhavetribalmarks11	haveyoueverhadabloodoath11	Doyoupatroniselocalmanicure11	Doyoushaveyourhairlocally11	Byscreeningbloodpriortotransfusion1	Doyousharetoothbrushchewingstickeithotherinmates1	Doyoushareneedlessyringesetcwithyourfellowinmates1	Doyouhavebodypiercing1	Didyouacquireitintheprison1	DoyouhaveTatoo1	Didyougetthetatooinprison1	DoyouuseIntrvenousdrugs1	Doyoushareneedleswithpartners1	Howmanysexualpartnershaveyouhadinyourlifetime
1	1	Awaiting trial	20-30	Single			Christain	Student	Secondary	No	No	No	No	No	No	No	No	No	No	No	No	No	No	No	No	No	No	No	No	No			1year	15	No	No	Yes	Yes	Yes	No	No	Yes	No	Missing	No	Missing	No	Missing	2
2	2	Awaiting trial	20-31	Single			Christain	Public servant	Tertiary	Yes	No	No	No	Yes	No	No	No	No	No	No	No	No	No	Yes	No	No	No	No	Yes	No			3years	20	No	No	No	No	No	Yes	No	No	No	Missing	No	Missing	No	Missing	5
3	3	Awaiting trial	30-40	Single			Christain	Business	Tertiary	Yes	No	No	No	Yes	No	No	No	No	Yes	No	No	No	Yes	No	Yes	No	Yes	No	No	No	Yes	Yes	3years	18	No	No	No	No	No	No	No	Yes	No	Missing	No	Missing	No	Missing	12
4	4	Awaiting trial	30-40	Married	1		Christain	Self employed	Tertiary	Yes	No	Yes	No	Yes	No	No	No	No	No	No	No	No	No	Yes	No	No	No	No	No	No			1year	17	No	Yes	Yes	Yes	Yes	No	No	Yes	No	Missing	Yes	No	No	Missing	15
5	5	Convict	40-50	Married	1		Christain	Business	Primary	Yes	No	No	No	No	No	Yes	No	No	No	Yes	No	No	Yes	No	Yes	No	No	No	No	Yes	Dont Know	Yes	1year	23	No	No	No	Yes	No	No	No	No	No	Missing	No	Missing	No	Missing	1
6	6	Awaiting trial	20-30	Single			Muslim	Student	Secondary	No	No	No	No	No	No	No	No	No	No	No	No	No	No	No	No	No	No	No	No	No			2 years	15	No	Yes	Yes	No	No	No	No	No	No	Missing	No	Missing	No	Missing	5
7	7	Awaiting trial	20-30	Single			Muslim	Student	Secondary	No	No	No	No	No	No	No	No	No	No	No	No	No	No	No	No	No	No	No	No	No			1year	16	No	No	Yes	No	No	No	No	No	No	Missing	No	Missing	No	Missing	5
8	8	Awaiting trial	50-60	Widowed			Christain	Public servant	Tertiary	Yes	No	No	No	Yes	No	No	No	No	No	No	No	No	Yes	No	No	Yes	No	No	No	No			2 years	18	No	No	No	No	No	No	No	No	No	Missing	No	Missing	No	Missing	5
9	9	Awaiting trial	40-50	Widowed			Christain	Self employed	Primary	Yes	No	No	No	No	No	No	Yes	No	No	No	No	No	No	Yes	No	No	No	No	Yes	No	Yes	Yes	5 years	17	No	No	No	Yes	No	No	No	No	No	Missing	No	Missing	No	Missing	2
10	11	Awaiting trial	20-30	Single			Christain	Business	Primary	Yes	Yes	No	No	No	No	No	No	No	No	No	No	No	Yes	No	No	No	No	No	Yes	No	Yes	Dont Know	4 years	17	No	No	Yes	Yes	No	No	No	No	Yes	Yes	Yes	No	No	Missing	0
11	12	Awaiting trial	20-30	Single			Christain	Self employed	Secondary	Yes	No	No	No	Yes	No	No	No	No	Yes	No	No	No	No	No	No	No	Yes	No	No	No	Yes	Dont Know	4 years	15	No	No	No	No	No	No	Yes	Yes	No	Missing	No	Missing	No	Missing	0
12	13	Awaiting trial	31-40	Single			Christain	Business	Secondary	No	No	No	No	No	No	No	No	No	No	No	No	No	No	Yes	No	No	No	No	Yes	No	Yes	Dont Know	4 years	23	No	No	No	No	No	No	No	Yes	No	Missing	No	Missing	No	Missing	15
13	14	Awaiting trial	20-30	Single			Muslim	Student	Secondary	Yes	No	No	No	Yes	No	No	No	No	No	No	No	No	Yes	No	No	Yes	No	No	No	No	Yes	Yes	1 and half years	19	No	Yes	No	Yes	Yes	No	No	Yes	No	Missing	No	Missing	No	Missing	2
14	15	Awaiting trial	31-40	Married	1		Christain	Self employed	Tertiary	Yes	No	No	No	Yes	No	No	No	No	No	No	No	No	No	Yes	No	No	No	No	Yes	No	Yes	Yes	1 and half years	15	No	No	No	No	No	No	No	No	No	No	No	Missing	No	Missing	5
15	16	Awaiting trial	20-30	Single			Muslim	Unemployed	Primary	No	No	No	No	No	No	No	No	No	No	No	No	No	No	No	No	No	No	No	No	No			5 years	15	No	No	No	No	No	No	No	No	No	Missing	No	Missing	No	Missing	6
16	17	Awaiting trial	20-30	Single			Christain	Public servant	Secondary	Yes	Yes	No	No	No	No	No	No	No	Yes	No	No	No	No	No	No	No	No	No	No	Yes	Yes	Yes	3years	17	No	No	No	No	Yes	No	No	Yes	No	Missing	No	Missing	No	Missing	10
17	18	Awaiting trial	20-30	Married	1		Christain	Public servant	Tertiary	Yes	No	No	No	Yes	No	No	No	No	No	Yes	No	No	No	No	Yes	No	No	No	No	No	Yes	Dont Know	2 years	17	No	No	Yes	No	No	No	No	No	No	Missing	No	Missing	No	Missing	10
18	19	Awaiting trial	20-30	Single			Christain	Business	Primary	Yes	No	No	No	Yes	No	No	No	No	No	Yes	Yes	No	No	No	Yes	No	No	No	No	No	Yes	Yes	3years	28	No	No	No	Yes	Yes	No	No	Yes	No	Missing	No	Missing	No	Missing	20
19	20	Awaiting trial	20-30	Married	1		Christain	Self employed	Secondary	No	No	No	No	No	No	No	No	No	No	No	No	No	No	No	No	No	No	No	No	No			3years	18	No	No	No	No	Yes	No	No	No	No	Missing	Yes	Missing	No	Missing	1
20	21	Awaiting trial	31-40	Married	1		Christain	Business	Secondary	Yes	No	No	No	No	No	No	Yes	No	No	No	No	No	No	Yes	No	No	No	No	Yes	No	Dont Know	Yes	6 years	13	No	No	No	No	No	No	No	No	No	Missing	No	Missing	No	Missing	15
21	22	Awaiting trial	40-50	Married	1		Muslim	Self employed	Secondary	No	No	No	No	No	No	No	No	No	No	No	No	No	No	No	No	No	No	No	No	No			1year	18	No	Yes	No	No	No	No	No	Yes	No	Missing	No	Missing	No	Missing	1
22	23	Awaiting trial	31-40	Single			Christain	Self employed	Secondary	Yes	No	Yes	No	No	No	No	No	No	No	No	No	No	No	Yes	No	No	No	No	Yes	No	Yes	Dont Know	2 years	16	No	No	No	No	No	No	No	No	No	Missing	No	Missing	No	Missing	5
23	24	Awaiting trial	20-30	Single			Muslim	Business	Secondary	No	No	No	No	No	No	No	No	No	No	No	No	No	No	No	No	No	No	No	No	No			<6months	18	No	No	No	Yes	No	No	No	No	No	Missing	No	Missing	No	Missing	2
24	25	Awaiting trial	20-30	Single			Christain	Business	Primary	No	No	No	No	No	No	No	No	No	No	No	No	No	No	No	No	No	No	No	No	No			1year	15	No	No	No	Yes	No	No	No	No	No	Missing	No	Missing	No	Missing	5
25	26	Awaiting trial	31-40	Married	1		Muslim	Public servant	Secondary	No	No	No	No	No	No	No	No	No	No	No	No	No	No	No	No	No	No	No	No	No			<6months	15	No	No	No	Yes	No	No	No	No	No	No	No	Missing	No	Missing	200
26	27	Awaiting trial	20-30	Single			Christain	Self employed	Secondary	Yes	No	No	No	No	No	No	No	No	Yes	No	No	No	No	No	No	No	No	Yes	No	No	Dont Know	Dont Know	<6months	23	No	No	No	No	No	No	Yes	Yes	No	Missing	No	Missing	No	Missing	100
27	28	Awaiting trial	20-30	Single			Christain	Business	Secondary	Yes	No	Yes	No	No	No	No	No	No	No	No	No	No	Yes	No	No	No	Yes	No	No	No	Yes	Yes	4 years	27	No	No	Yes	Yes	Yes	No	No	Yes	No	Missing	No	Missing	No	Missing	2
28	29	Awaiting trial	31-40	Single			Muslim	Self employed	Secondary	No	No	No	No	No	No	No	No	No	No	No	No	No	No	No	No	No	No	No	No	No			<6months	15	No	No	No	No	Yes	No	Yes	Yes	No	Missing	No	Missing	Yes	Yes	7
29	30	Awaiting trial	31-40	Married	1		Christain	Student	Tertiary	Yes	No	Yes	No	No	No	No	No	No	No	No	No	No	No	Yes	No	No	No	No	Yes	No	Dont Know	Dont Know	1year	17	No	No	No	No	No	No	No	Yes	No	Missing	No	Missing	No	Missing	4
30	31	Awaiting trial	31-40	Married	1		Muslim	Public servant	Tertiary	Yes	No	No	No	Yes	No	No	No	No	No	No	No	No	Yes	No	No	Yes	No	No	No	No	Yes	Yes	1year	12	No	No	No	No	No	No	No	No	No	Missing	No	Missing	No	Missing	3
31	32	Awaiting trial	31-40	Married	1		Christain	Self employed	Primary	No	No	No	No	No	No	No	No	No	No	No	No	No	No	No	No	No	No	No	No	No			1year	21	No	No	No	No	No	No	No	Yes	Yes	Missing	No	Missing	No	Missing	10
32	33	Awaiting trial	31-40	Single			Christain	Public servant	Tertiary	No	No	No	No	No	No	No	No	No	No	No	No	No	No	No	No	No	No	No	No	No			2 years	18	No	No	No	No	No	No	No	No	No	Missing	No	Missing	No	Missing	0
33	34	Awaiting trial	20-30	Single			Muslim	Public servant	Secondary	Yes	No	No	No	No	No	No	Yes	No	Yes	No	Yes	No	No	No	No	No	Yes	No	No	No	Yes	Yes	1year	15	No	No	No	No	No	No	No	No	No	Missing	No	Missing	No	Missing
34	35	Awaiting trial	20-30	Single			Muslim	Student	Secondary	No	No	No	No	Yes	No	No	No	No	No	No	No	No	Yes	No	No	Yes	No	No	No	No	Yes	Yes	2 years	18	No	No	No	Yes	Yes	No	No	No	No	Missing	No	Missing	No	Missing
35	40	Awaiting trial	50-60	Married	2		Christain	Public servant	Primary	Yes	No	No	No	Yes	No	No	No	No	No	No	No	No	No	Yes	No	No	No	No	Yes	No	Yes	Yes	2 years	18	No	No	No	No	No	No	No	No	No	Missing	No	Missing	No	Missing
36	41	Awaiting trial	40-50	Married	1		Christain	Self employed	Primary	No	No	No	No	No	No	No	No	No	No	No	No	No	No	No	No	No	No	No	No	No			<6months	23	No	No	No	Yes	Yes	No	No	Yes	No	Missing	No	Missing	No	Missing	25
37	42	Awaiting trial	31-40	Separated			Christain	Self employed	Secondary	No	No	No	No	No	No	No	No	No	No	No	No	No	No	No	No	No	No	No	No	No			1year	18	No	No	No	No	No	No	No	Yes	No	Missing	No	Missing	Yes	No	40
38	43	Convict	31-40	Single			Christain	Business	Secondary	No	No	No	No	No	No	No	No	No	No	No	No	No	No	No	No	No	No	No	No	No			3years	13	No	No	No	Yes	Yes	No	No	Yes	No	Missing	No	Missing	No	Missing	100
39	44	Awaiting trial	31-40	Single			Christain	Unemployed	Secondary	Yes	No	No	No	Yes	No	No	No	No	No	No	No	No	Yes	No	No	No	Yes	Yes	No	No	Yes	Yes	6 years	12	No	No	No	No	Yes	No	No	Yes	No	Missing	Yes	No	No	Missing	10
40	45	Awaiting trial	31-40	Married	1		Christain	Self employed	Tertiary	Yes	No	No	No	No	No	No	Yes	No	No	No	No	No	No	Yes	No	No	No	No	Yes	No	Yes	Yes	<6months	18	No	No	No	Yes	No	No	No	No	Yes	Missing	No	Missing	No	Missing	5
41	46	Awaiting trial	31-40	Single			Christain	Self employed	Secondary	Yes	No	No	No	Yes	No	No	No	No	No	No	No	No	No	Yes	No	No	No	No	Yes	No	Dont Know	Dont Know	3years	159	No	No	No	No	Yes	No	No	Yes	No	Missing	Yes	No	Yes	No	100
42	47	Awaiting trial	20-30	Single			Christain	Self employed	Secondary	No	No	No	No	No	No	No	No	No	No	No	No	No	No	No	No	No	No	No	No	No			3years	20	No	No	No	No	No	No	No	Yes	No	Missing	No	Missing	No	Missing	2
43	48	Awaiting trial	31-40	Married	1		Christain	Self employed	Secondary	Yes	No	No	No	No	No	No	Yes	No	Yes	No	No	No	Yes	No	No	No	Yes	No	No	No	Yes	Yes	<6months	19	No	Yes	No	Yes	Yes	No	No	Yes	No	Missing	No	Missing	No	Missing	100
44	50	Awaiting trial	20-30	Single			Muslim	Business	No formal education	No	No	No	No	No	No	No	No	No	No	No	No	No	No	No	No	No	No	No	No	No			2 years	14	No	No	No	Yes	Yes	No	Yes	Yes	Yes	No	Yes	No	No	No	100
45	51	Awaiting trial	20-30	Single			Christain	Self employed	Secondary	Yes	No	No	Yes	No	No	No	No	No	No	No	Yes	No	No	No	No	No	No	No	No	Yes	Yes	Dont Know	2 years	20	No	No	No	Yes	Yes	No	No	Yes	No	Missing	No	Missing	No	Missing	10
46	52	Awaiting trial	31-40	Single			Christain	Business	Tertiary	Yes	No	No	No	No	No	No	No	No	Yes	No	No	No	No	No	No	No	No	No	Yes	No	Dont Know	Yes	>10 years	14	No	No	No	Yes	Yes	No	No	No	No	Missing	Yes	No	No	Missing	100
47	53	Awaiting trial	20-30	Single			Christain	Business	Tertiary	Yes	No	Yes	No	No	No	No	No	No	No	Yes	No	No	No	No	No	No	Yes	No	No	No	Dont Know	Yes	2 years	12	No	Yes	No	Yes	Yes	No	No	No	No	Missing	Yes	No	No	No	1
48	54	Awaiting trial	31-40	Married	1		Christain	Self employed	Secondary	Yes	No	Yes	No	No	No	No	No	No	No	No	Yes	No	No	No	No	No	No	No	Yes	No	No	Yes	1 and half years	14	No	No	No	No	Yes	No	No	No	Yes	No	Yes	No	No	Missing	1
49	55	Awaiting trial	<20	Single			Muslim	Self employed	Primary	No	No	No	No	No	No	No	No	No	No	No	No	No	No	No	No	No	No	No	No	No			2 years	20	No	No	No	No	No	No	No	No	No	Missing	No	Missing	No	Missing	1
50	56	Awaiting trial	20-30	Single			Christain	Self employed	Primary	No	No	No	No	No	No	No	No	No	No	No	No	No	No	No	No	No	No	No	No	No			3years	23	No	No	Yes	Yes	Yes	No	No	Yes	Yes	No	Yes	No	No	Missing	30
51	57	Awaiting trial	31-40	Married	1		Muslim	Self employed	Primary	Yes	No	No	No	Yes	No	No	No	No	No	No	No	No	No	Yes	No	No	No	No	Yes	No	Yes	Yes	1year	14	No	Yes	No	No	No	No	No	No	No	Missing	No	Missing	No	Missing	1
52	58	Awaiting trial	20-30	Married	1		Muslim	Business	Primary	Yes	No	No	No	Yes	No	No	No	No	No	No	No	No	No	Yes	No	Yes	No	No	No	No	Yes	Yes	2 years	19	No	No	No	No	No	No	No	No	No	Missing	No	Missing	No	Missing	100
53	59	Awaiting trial	31-40	Single			Christain	Business	Secondary	No	No	No	No	No	No	No	No	No	No	No	No	No	No	No	No	No	No	No	No	No			4 years	30	No	No	No	No	No	No	No	Yes	No	Missing	No	Missing	No	Missing	5
54	60	Awaiting trial	31-40	Single			Christain	Business	Secondary	No	No	No	No	No	No	No	No	No	No	No	No	No	No	No	No	No	No	No	No	No			<6months	23	No	No	Yes	No	Yes	No	No	No	No	Missing	No	Missing	No	Missing	100
55	61	Awaiting trial	50-60	Married	1		Christain	Business	Secondary	Yes	No	No	No	Yes	No	No	No	No	No	No	No	No	No	Yes	No	No	No	No	Yes	No	Dont Know	Dont Know	4 years	18	No	Yes	Yes	Yes	No	No	No	No	No	Missing	No	No	No	No	5
56	62	Awaiting trial	31-40	Married	1		Christain	Self employed	Secondary	No	No	No	No	No	No	No	No	No	No	No	No	No	No	No	No	No	No	No	No	No			5 years	31	No	No	No	Yes	Yes	No	No	Yes	No	Missing	No	Missing	No	Missing	100
57	63	Awaiting trial	31-40	Married	2		Muslim	Self employed	No formal education	No	No	No	No	No	No	No	No	No	No	No	No	No	No	No	No	No	No	No	No	No			2 years	15	No	Yes	No	Yes	Yes	No	Yes	Yes	No	Missing	No	Missing	No	No	3
58	64	Awaiting trial	31-40	Married	1		Christain	Self employed	Secondary	No	No	No	No	No	No	No	No	No	No	No	No	No	No	No	No	No	No	No	No	No			<6months	15	No	No	No	No	No	No	No	No	No	Missing	No	Missing	No	Missing	5
59	65	Awaiting trial	20-30	Single			Christain	Business	Secondary	Yes	No	No	No	Yes	No	No	No	No	No	Yes	No	No	No	No	No	No	No	Yes	No	No	Dont Know	Dont Know	1year	23	No	No	No	Yes	No	No	No	No	No	Missing	No	Missing	No	Missing	100
60	66	Awaiting trial	20-30	Single			Christain	Self employed	Secondary	No	No	No	No	No	No	No	No	No	No	No	No	No	No	No	No	No	No	No	No	No			2 years	20	No	No	Yes	Yes	Yes	No	No	Yes	No	Missing	No	Missing	Yes	No	40
61	67	Awaiting trial	20-30	Single			Christain	Self employed	Secondary	No	No	No	No	No	No	No	No	No	No	No	No	No	No	No	No	No	No	No	No	No			<6months	18	No	Yes	No	No	Yes	No	No	Yes	No	Missing	No	Missing	No	Missing	13
62	68	Awaiting trial	31-40	Married	2		Muslim	Others specify	Secondary	No	No	No	No	No	No	No	No	No	No	No	No	No	No	No	No	No	No	No	No	No			<6months	17	No	No	No	Yes	Yes	No	No	No	No	Missing	No	Missing	No	Missing	4
63	69	Awaiting trial	31-40	Married	1		Muslim	Self employed	Quaranic	Yes	No	No	No	Yes	No	Yes	No	No	No	Yes	No	No	Yes	No	No	No	No	Yes	No	No	Dont Know	Yes	1year	18	No	Yes	No	No	No	No	No	No	No	Missing	Yes	No	No	Missing	1
64	70	Awaiting trial	20-30	Separated			Muslim	Self employed	Primary	Yes	No	No	No	Yes	No	No	No	No	Yes	No	No	No	Yes	No	No	No	No	Yes	No	No	Yes	Yes	3years	20	No	No	No	No	Yes	No	Yes	Yes	No	Missing	Yes	No	No	Missing	12
65	71	Awaiting trial	20-30	Single			Muslim	Business	Primary	No	No	No	No	No	No	No	No	No	No	No	No	No	No	No	No	No	No	No	No	No			2 years	30	No	No	No	No	No	No	No	No	No	Missing	No	Missing	No	Missing	1
66	73	Awaiting trial	20-30	Single			Christain	Student	Secondary	Yes	No	No	Yes	No	No	No	No	No	No	No	No	No	Yes	No	No	No	Yes	No	No	No	Yes	Yes	<6months	163	No	No	No	No	No	No	No	Yes	No	Missing	No	Missing	No	Missing	100
67	74	Awaiting trial	20-30	Married	3		Muslim	Public servant	Primary	Yes	Yes	No	No	No	No	No	No	No	No	No	No	No	No	Yes	No	No	No	No	Yes	No	Dont Know	Dont Know	1year	20	No	No	No	Yes	Yes	No	No	Yes	No	No	Yes	No	No	Missing	30
68	76	Awaiting trial	31-40	Married	1		Muslim	Business	Secondary	No	No	No	No	No	No	No	No	No	No	No	No	No	No	No	No	No	No	No	No	No			<6months	17	No	Yes	No	Yes	Yes	No	No	No	No	Missing	No	Missing	No	Missing	2
69	77	Awaiting trial	20-30	Married	1		Muslim	Business	No formal education	No	No	No	No	No	No	No	No	No	No	No	No	No	No	No	No	No	No	No	No	No			3years	20	No	No	No	Yes	Yes	No	No	Yes	No	Missing	No	Missing	No	Missing	4
70	79	Awaiting trial	31-40	Married	2		Muslim	Others specify	Primary	Yes	No	No	Yes	No	No	No	No	No	No	No	No	No	Yes	No	No	No	Yes	No	No	No	Yes	Yes	1year	17	No	Yes	Yes	Yes	Yes	No	No	No	No	Missing	No	Missing	No	Missing	100
71	80	Awaiting trial	31-40	Married	2		Muslim	Self employed	Primary	Yes	No	No	Yes	No	No	No	No	No	No	No	No	No	Yes	No	No	No	Yes	No	No	No	Yes	Yes	1year	19	No	Yes	No	Yes	Yes	No	No	No	No	Missing	No	Missing	No	Missing	26
72	81	Awaiting trial	31-40	Married	1		Muslim	Self employed	Secondary	No	No	No	No	No	No	No	No	No	No	No	No	No	No	No	No	No	No	No	No	No			>10 years	16	No	No	No	No	No	No	No	No	Yes	No	No	Missing	No	Missing	30
73	82	Awaiting trial	20-30	Single			Christain	Self employed	Primary	No	No	No	No	No	No	No	No	No	No	No	No	No	No	No	No	No	No	No	No	No			3years	14	No	Yes	No	Yes	Yes	No	No	No	No	Missing	Yes	No	Yes	No	5
74	83	Awaiting trial	31-40	Married	1		Christain	Business	Secondary	Yes	No	No	No	Yes	No	No	No	No	No	No	Yes	No	No	No	No	No	No	Yes	No	No	Yes	Yes	<6months	12	No	No	No	No	No	No	No	Yes	No	Missing	No	Missing	No	Missing	4
75	84	Awaiting trial	31-40	Single			Muslim	Self employed	Secondary	No	No	No	No	No	No	No	No	No	No	No	No	No	No	No	No	No	No	No	No	No			5 years	32	No	No	No	Yes	No	No	Yes	No	No	Missing	No	Missing	No	Missing	30
76	85	Convict	20-30	Single			Muslim	Student	Secondary	No	No	No	No	No	No	No	No	No	No	No	No	No	No	No	No	No	No	No	No	No			6 years	14	No	No	No	No	No	No	Yes	Yes	No	Missing	No	Missing	No	Missing	0
77	86	Convict	50-60	Married	2		Christain	Public servant	Tertiary	No	No	No	No	No	No	No	No	No	No	No	No	No	No	No	No	No	No	No	No	No			6 years	15	No	Yes	No	No	Yes	No	No	No	No	Missing	No	Missing	No	Missing	2
78	87	Convict	40-50	Married	2		Christain	Business	Primary	Yes	No	No	No	No	No	Yes	No	No	No	No	No	No	No	Yes	No	No	No	No	Yes	No	Dont Know	Dont Know	7 years	14	No	No	No	No	No	No	No	No	No	Missing	Yes	No	No	Missing	7
79	88	Convict		Married	2		Christain	Self employed	Secondary	No	No	No	No	No	No	No	No	No	No	No	No	No	No	No	No	No	No	No	No	No			1year	14	No	No	No	Yes	Yes	No	No	No	No	Missing	No	Missing	No	Missing	2
80	89	Convict	31-40	Single			Christain	Business	Secondary	Yes	No	Yes	No	No	No	No	No	No	No	No	No	No	No	Yes	No	No	No	No	Yes	No	Dont Know	Dont Know	3years	14	No	No	No	No	No	No	No	No	No	Missing	No	Missing	No	Missing	10
81	90	Convict	31-40	Married	1		Christain	Business	Secondary	No	No	No	No	No	No	No	No	No	No	No	No	No	No	No	No	No	No	No	No	No			1 and half years	14	No	No	No	Yes	Yes	No	No	Yes	No	Missing	No	Missing	No	Missing	100
82	90	Awaiting trial	20-30	Married	2		Muslim	Business	No formal education	No	No	No	No	No	No	No	No	No	No	No	No	No	No	No	No	No	No	No	No	No			<6months	17	No	Yes	No	Yes	Yes	No	No	No	Yes	No	No	Missing	No	Missing	2
83	92	Awaiting trial	20-30	Single			Christain	Public servant	Secondary	No	No	No	No	No	No	No	No	No	No	No	No	No	No	No	No	No	No	No	No	No			<6months	17	No	No	No	No	Yes	No	Yes	Yes	No	Missing	No	Missing	No	Missing	100
84	93	Awaiting trial	20-30	Single			Muslim	Business	No formal education	No	No	No	No	No	No	No	No	No	No	No	No	No	No	No	No	No	No	No	No	No			<6months	171	No	No	No	No	Yes	No	No	No	No	Missing	No	Missing	Yes	No	0
85	95	Awaiting trial	20-30	Single			Muslim	Self employed	Quaranic	No	No	No	No	No	No	No	No	No	No	No	No	No	No	No	No	No	No	No	No	No			<6months	14	No	No	No	Yes	Yes	No	No	No	No	Missing	No	Missing	No	Missing	0
86	96	Awaiting trial	20-30	Single			Christain	Self employed	Tertiary	No	No	No	No	No	No	No	No	No	No	No	No	No	No	No	No	No	No	No	No	No			1year	26	No	No	No	Yes	Yes	No	No	No	No	Missing	No	Missing	No	Missing	6
87	97	Awaiting trial	20-30	Single			Christain	Self employed	Primary	No	No	No	No	No	No	No	No	No	No	No	No	No	No	No	No	No	No	No	No	No			1year	20	No	No	No	Yes	Yes	No	No	Yes	No	Missing	No	Missing	Yes	No	100
88	98	Awaiting trial	<20	Single			Muslim	Self employed	Secondary	Yes	No	No	Yes	No	No	No	No	No	No	No	No	No	No	Yes	No	No	No	No	Yes	No	Dont Know	Yes	2 years	151	No	No	No	No	No	No	Yes	Yes	No	Missing	No	Missing	No	Missing	0
89	99	Awaiting trial	20-30	Married	1		Christain	Self employed	Primary	Yes	No	No	No	No	No	No	Yes	No	No	No	No	No	No	Yes	No	No	No	No	Yes	No	Dont Know	Dont Know	<6months	18	No	No	No	Yes	No	No	No	No	No	Missing	No	Missing	No	Missing	1
90	100	Convict	40-50	Married	1		Christain	Business	Primary	Yes	No	No	No	Yes	No	No	No	No	No	No	No	No	No	Yes	No	No	No	No	Yes	No	Dont Know	Dont Know	3years	14	No	No	No	Yes	Yes	No	No	No	Yes	No	No	Missing	No	Missing	100
91	101	Convict	31-40	Married	1		Christain	Business	Secondary	No	No	No	No	No	No	No	No	No	No	No	No	No	No	No	No	No	No	No	No	No			3years	14	No	Yes	No	Yes	Yes	No	No	Yes	No	Missing	No	Missing	No	Missing	10
92	102	Convict	20-30	Single			Christain	Business	Secondary	No	No	No	No	No	No	No	No	No	No	No	No	No	No	No	No	No	No	No	No	No			4 years	14	No	No	No	No	No	No	No	No	No	Missing	No	Missing	No	Missing	1
93	103	Convict	31-40	Single			Christain	Business	Tertiary	Yes	No	No	No	Yes	No	Yes	No	No	No	No	Yes	No	No	No	No	No	Yes	No	No	No	Yes	Yes	3years	13	No	Yes	No	Yes	Yes	No	No	No	No	Missing	No	Missing	No	Missing	2
94	104	Awaiting trial	31-40	Married	2		Muslim	Self employed	Quaranic	No	No	No	No	No	No	No	No	No	No	No	No	No	No	No	No	No	No	No	No	No			1year	13	No	Yes	No	Yes	Yes	No	No	No	Yes	No	No	Missing	No	Missing	10
95	105	Convict	31-40	Single			Christain	Business	Secondary	Yes	Yes	No	No	No	No	No	No	No	No	No	No	No	No	Yes	No	No	No	No	Yes	No	Dont Know	Dont Know	1 and half years	14	No	No	No	No	No	No	No	No	No	Missing	No	Missing	No	Missing	3
96	106	Convict	31-40	Single			Christain	Others specify	Primary	Yes	Yes	No	No	No	No	No	No	No	No	Yes	No	No	No	No	No	No	Yes	No	No	No	Yes	Yes	1 and half years	14	No	Yes	No	No	No	No	No	No	No	Missing	No	Missing	No	Missing	1
97	107	Awaiting trial	20-30	Married	1		Muslim	Others specify	Quaranic	No	No	No	No	No	No	No	No	No	No	No	No	No	No	No	No	No	No	No	No	No			1year	14	No	Yes	No	Yes	Yes	No	Yes	Yes	No	Missing	No	Missing	No	Missing	10
98	108	Awaiting trial	31-40	Married	1		Muslim	Self employed	No formal education	Yes	No	No	No	Yes	No	No	No	No	No	No	No	No	No	Yes	No	No	Yes	No	No	No	Yes	Yes	<6months	15	No	No	No	Yes	Yes	No	Yes	Yes	No	Missing	No	Missing	No	Missing	5
99	109	Convict	<20	Married	1		Muslim	Self employed	Primary	No	No	No	No	No	No	No	No	No	No	No	No	No	No	No	No	No	No	No	No	No			1year	18	Yes	No	No	No	Yes	No	Yes	Yes	No	Missing	No	Missing	No	Missing	1
100	110	Awaiting trial	20-30	Separated	1		Muslim	Self employed	No formal education	No	No	No	No	No	No	No	No	No	No	No	No	No	No	No	No	No	No	No	No	No			1year	23	No	Yes	No	Yes	Yes	No	No	Yes	No	Missing	No	Missing	No	Missing	10
101	111	Convict	20-30	Single			Christain	Self employed	Secondary	Yes	No	No	No	Yes	No	No	Yes	No	No	No	Yes	No	Yes	No	No	No	No	No	No	Yes	Dont Know	Dont Know	<6months	14	No	No	No	No	No	No	No	No	No	No	No	Missing	No	Missing	0
102	112	Awaiting trial	20-30	Married	3		Muslim	Public servant	Secondary	Yes	No	No	No	Yes	No	No	No	No	No	No	No	No	No	Yes	No	No	No	No	Yes	No	Yes	Dont Know	1year	30	No	No	Yes	Yes	No	No	No	No	Yes	Yes	Yes	No	No	Missing	6
103	113	Awaiting trial	31-40	Married	1		Christain	Self employed	Primary	No	No	No	No	No	No	No	No	No	No	No	No	No	No	No	No	No	No	No	No	No			3years	11	No	No	No	Yes	Yes	No	No	No	No	Missing	No	Missing	No	Missing	10
104	114	Convict	31-40	Single			Christain	Self employed	Tertiary	Yes	No	No	No	Yes	No	No	No	No	Yes	No	No	No	No	No	No	No	No	No	No	Yes	Dont Know	Yes	1 and half years	12	No	No	No	No	No	No	No	No	No	Missing	No	Missing	No	Missing	3
105	115	Convict	31-40	Single			Christain	Business	Secondary	No	No	No	No	No	No	No	No	No	No	No	No	No	No	No	No	No	No	No	No	No			1year	13	No	No	No	No	Yes	No	No	Yes	No	Missing	No	Missing	No	Missing	2
106	116	Convict	31-40	Single			Christain	Business	Secondary	No	No	No	No	No	No	No	No	No	No	No	No	No	No	No	No	No	No	No	No	No			<6months	14	No	No	No	Yes	No	No	No	Yes	No	Missing	No	Missing	No	Missing	25
107	117	Awaiting trial	20-30	Single			Muslim	Others specify	Secondary	Yes	No	No	No	Yes	No	No	No	No	No	No	No	No	No	Yes	No	No	Yes	No	No	No	Yes	Yes	<6months	14	No	No	No	Yes	No	No	No	No	No	Missing	Yes	No	No	Missing	10
108	118	Convict	40-50	Married	1		Christain	Business	Secondary	Yes	No	No	No	Yes	No	No	No	No	Yes	No	No	No	No	No	No	No	No	No	No	Yes	Yes	Yes	4 years	15	No	No	No	No	No	No	No	No	No	Missing	No	Missing	No	Missing	100
109	119	Convict	50-60	Married	1		Christain	Self employed	Secondary	No	No	No	No	No	No	No	No	No	No	No	No	No	No	No	No	No	No	No	No	No			10 years	15	No	No	No	No	Yes	No	No	No	No	Missing	No	Missing	No	Missing	5
110	120	Convict	40-50	Married	1		Christain	Business	Secondary	No	No	No	No	No	No	No	No	No	No	No	No	No	No	No	No	No	No	No	No	No			10 years	15	No	Yes	No	No	Yes	No	No	No	Yes	Yes	No	Missing	No	Missing	5
111	121	Convict		Married	1		Christain	Self employed	Primary	Yes	No	No	No	No	No	No	Yes	No	No	Yes	No	No	No	No	No	No	No	Yes	No	No	Yes	Yes	4 years	14	No	No	No	No	Yes	No	No	No	No	Missing	No	Missing	No	Missing	1
112	122	Convict	40-50	Married	2		Christain	Self employed	Secondary	Yes	No	No	No	Yes	No	No	No	No	No	No	Yes	No	No	No	Yes	No	No	No	No	No	Yes	Yes	3years	0	No	No	No	No	No	No	No	No	No	Missing	No	Missing	No	Missing	5
113	123	Awaiting trial	20-30	Single			Muslim	Student	Secondary	Yes	No	No	No	Yes	No	No	No	No	No	Yes	No	No	No	No	No	No	No	No	Yes	No	Yes	Yes	1year	13	No	No	No	Yes	No	No	No	No	No	Missing	Yes	No	No	Missing	27
114	124	Convict	31-40	Separated			Christain	Self employed	Tertiary	Yes	No	No	Yes	Yes	No	No	No	No	No	No	No	No	Yes	No	No	No	Yes	No	No	No	Yes	Yes	2 years	14	No	No	No	Yes	No	No	No	No	No	Missing	Yes	No	No	Missing	100
115	125	Convict	50-60	Married	1		Christain	Business	Secondary	No	No	No	No	No	No	No	No	No	No	No	No	No	No	No	No	No	No	No	No	No			1 and half years	15	No	No	No	No	No	No	No	No	No	Missing	No	Missing	No	Missing	10
116	126	Awaiting trial	20-30	Single			Christain	Student	Secondary	Yes	No	No	No	Yes	No	No	No	No	No	No	Yes	No	No	No	No	No	Yes	No	No	No	Yes	Dont Know	3years	158	No	No	No	No	No	No	Yes	No	No	Missing	No	Missing	No	Missing	100
117	127	Awaiting trial	<20	Single			Christain	Self employed	Secondary	No	No	No	No	No	No	No	No	No	No	No	No	No	No	No	No	No	No	No	No	No			<6months	152	Yes	No	Yes	Yes	Yes	No	No	Yes	No	Missing	Yes	No	Yes	No	100
118	128	Awaiting trial	20-30	Married	1		Muslim	Self employed	Quaranic	Yes	No	No	No	Yes	No	No	No	No	No	No	No	No	No	Yes	No	No	No	No	Yes	No	Dont Know	Dont Know	2 years	150	Yes	Yes	No	No	Yes	No	No	No	Yes	No	No	Missing	No	Missing	2
119	129	Awaiting trial	31-40	Single			Christain	Self employed	Secondary	No	No	No	No	No	No	No	No	No	No	No	No	No	No	No	No	No	No	No	No	No			4 years	158	No	No	No	No	No	No	Yes	No	No	Missing	No	Missing	No	Missing	100
120	130	Convict	31-40	Single			Christain	Business	Tertiary	Yes	No	Yes	No	No	No	No	No	No	No	No	No	No	No	Yes	No	No	Yes	No	No	No	Yes	Yes	4 years	14	No	Yes	No	Yes	No	No	No	No	No	Missing	No	Missing	No	Missing	2
121	131	Convict	40-50	Married	1		Christain	Public servant	Tertiary	Yes	No	No	No	Yes	No	No	No	No	No	Yes	No	No	No	No	No	No	Yes	No	No	No	Yes	Yes	10 years	22	No	No	No	No	No	No	No	No	No	Missing	No	Missing	No	Missing	5
122	132	Convict	20-30	Single			Christain	Business	Secondary	No	No	No	No	No	No	No	No	No	No	No	No	No	No	No	No	No	No	No	No	No			3years	12	No	No	No	No	No	No	No	No	No	Missing	No	Missing	No	Missing	1
123	133	Convict	20-30	Single			Muslim	Business	Secondary	No	No	No	No	No	No	No	No	No	No	No	No	No	No	No	No	No	No	No	No	No			3years	14	No	No	No	No	No	No	No	No	No	Missing	No	Missing	No	Missing	4
124	134	Convict	20-30	Married	1		Muslim	Self employed	Secondary	No	No	No	No	No	No	No	No	No	No	No	No	No	No	No	No	No	No	No	No	No			2 years	13	No	No	No	Yes	Yes	No	No	Yes	No	Missing	No	Missing	No	Missing	1
125	135	Convict	20-30	Married	1		Christain	Business	Tertiary	No	No	No	No	No	No	No	No	No	No	No	No	No	No	No	No	No	No	No	No	No			3years	13	No	No	Yes	Yes	Yes	No	No	Yes	No	Missing	No	Missing	No	Missing	20
126	136	Awaiting trial	20-30	Single			Muslim	Business	Secondary	No	No	No	No	No	No	No	No	No	No	No	No	No	No	No	No	No	No	No	No	No			4 years	1	No	No	No	Yes	Yes	No	No	Yes	No	Missing	No	Missing	No	Missing	0
127	137	Convict	40-50	Married	1		Christain	Self employed	Tertiary	No	No	No	No	No	No	No	No	No	No	No	No	No	No	No	No	No	No	No	No	No			<6months	11	No	No	No	No	Yes	No	No	No	No	Missing	No	Missing	No	Missing	3
128	139	Awaiting trial	31-40	Married	1		Christain	Public servant	Secondary	No	No	No	No	No	No	No	No	No	No	No	No	No	No	No	No	No	No	No	No	No			<6months	13	No	Yes	No	No	Yes	No	No	No	No	Missing	No	Missing	No	Missing	20
129	140	Awaiting trial	31-40	Married	1		Christain	Business	Tertiary	Yes	No	No	No	Yes	No	No	No	No	No	No	Yes	No	No	No	No	No	No	No	Yes	No			3years	18	No	No	No	No	No	No	No	No	No	Missing	No	Missing	No	Missing	1
130	141	Convict	31-40	Married	1		Christain	Self employed	Primary	No	No	No	No	No	No	No	No	No	No	No	No	No	No	No	No	No	No	No	No	No			5 years	14	No	No	No	No	Yes	No	No	No	No	Missing	No	Missing	No	Missing	2
131	142	Convict	50-60	Married	1		Christain	Business	Secondary	No	No	No	No	No	No	No	No	No	No	No	No	No	No	No	No	No	No	No	No	No			2 years	14	No	Yes	No	Yes	No	No	No	No	No	Missing	No	Missing	No	Missing	1
132	143	Awaiting trial	31-40	Married	1		Muslim	Business	Primary	No	No	No	No	No	No	No	No	No	No	No	No	No	No	No	No	No	No	No	No	No			5 years	35	No	No	No	No	No	No	No	Yes	No	Missing	No	Missing	No	Missing	100
133	144	Convict	40-50	Married	1		Christain	Self employed	Secondary	Yes	No	No	No	Yes	No	No	No	No	No	No	No	No	No	Yes	No	No	No	No	Yes	No	Dont Know	Dont Know	5 years	13	No	Yes	Yes	No	Yes	No	No	No	No	Missing	Yes	No	No	Missing	10
134	145	Awaiting trial	20-30	Married	1		Christain	Self employed	Secondary	Yes	No	No	No	Yes	No	No	No	No	No	No	Yes	No	No	No	No	No	Yes	No	No	No	Yes	Yes	<6months	158	No	No	No	Yes	No	No	No	No	No	Missing	No	Missing	No	Missing	1
135	146	Convict	40-50	Married	1		Christain	Self employed	Tertiary	Yes	No	No	No	Yes	No	No	No	No	No	No	No	No	No	Yes	No	No	No	No	Yes	No	Yes	Yes	<6months	13	No	No	No	No	No	No	No	No	No	Missing	No	Missing	No	Missing	1
136	147	Awaiting trial	31-40	Married	2		Christain	Business	Secondary	No	No	No	No	No	No	No	No	No	No	No	No	No	No	No	No	No	No	No	No	No			3years	153	No	No	No	No	Yes	No	Yes	No	No	Missing	No	Missing	No	Missing	100
137	148	Awaiting trial	20-30	Married	2		Muslim	Others specify	Quaranic	No	No	No	No	No	No	No	No	No	No	No	No	No	No	No	No	No	No	No	No	No			1year	20	No	No	No	Yes	Yes	No	No	Yes	No	Missing	No	Missing	No	Missing	10
138	149	Convict	20-30	Married	2		Muslim	Self employed	Secondary	No	No	No	No	No	No	No	No	No	No	No	No	No	No	No	No	No	No	No	No	No			<6months	13	Yes	Yes	No	No	No	No	Yes	No	No	Missing	No	Missing	No	Missing	8
139	151	Awaiting trial	31-40	Single			Christain	Unemployed	Secondary	No	No	No	No	No	No	No	No	No	No	No	No	No	No	No	No	No	No	No	No	No			3years	18	No	Yes	Yes	No	No	No	No	Yes	Yes	No	No	Missing	No	Missing	100
140	152	Convict	31-40	Married	1		Christain	Business	Tertiary	Yes	No	No	No	Yes	No	No	No	No	Yes	No	Yes	No	Yes	No	No	No	No	No	Yes	No	Yes	Yes	<6months	15	No	Yes	No	Yes	Yes	No	No	No	Yes	No	Yes	No	No	Missing	100
141	153	Awaiting trial	31-40	Married	1		Muslim	Self employed	Secondary	No	No	No	No	No	No	No	No	No	No	No	No	No	No	No	No	No	No	No	No	No			<6months	18	Yes	No	No	No	No	No	No	Yes	Yes	Missing	No	Missing	No	Missing	16
142	154	Awaiting trial	31-40	Single			Christain	Self employed	Secondary	Yes	No	No	No	Yes	No	No	No	No	No	No	No	No	No	Yes	No	No	No	No	Yes	No	No	Yes	2 years	1	No	No	No	No	Yes	No	No	Yes	No	Missing	No	Missing	No	Missing	2
143	155	Convict	31-40	Single			Christain	Business	Primary	No	No	No	No	No	No	No	No	No	No	No	No	No	No	No	No	No	No	No	No	No			5 years	159	No	No	No	Yes	Yes	No	No	No	No	Missing	No	Missing	No	Missing	100
144	156	Awaiting trial	40-50	Married	1		Christain	Self employed	Secondary	Yes	No	Yes	No	No	No	No	No	No	No	No	No	No	No	Yes	No	No	No	No	Yes	No	Dont Know	Dont Know	2 years	13	No	Yes	No	No	No	No	No	No	No	Missing	No	Missing	No	Missing	10
145	157	Awaiting trial	40-50	Married	1		Christain	Self employed	Primary	No	No	No	No	No	No	No	No	No	No	No	No	No	No	No	No	No	No	No	No	No			4 years	150	No	Yes	No	No	No	No	No	No	No	Missing	No	Missing	No	Missing	1
146	158	Convict	31-40	Single			Christain	Self employed	Tertiary	No	No	No	No	No	No	No	No	No	No	No	No	No	No	No	No	No	No	No	No	No			1 and half years	13	No	No	No	No	No	No	No	No	Yes	No	Yes	No	No	No	35
147	159	Awaiting trial	20-30	Married	1		Christain	Self employed	Secondary	Yes	No	Yes	No	No	No	No	No	No	No	No	No	No	No	Yes	No	No	No	No	Yes	No	Yes	Yes	2 years	14	No	Yes	No	No	No	No	Yes	No	Yes	Yes	No	Missing	No	Missing	2
148	160	Awaiting trial	31-40	Single			Christain	Self employed	Secondary	No	No	No	No	No	No	No	No	No	No	No	No	No	No	No	No	No	No	No	No	No			1year	161	No	No	No	No	Yes	No	No	No	No	Missing	No	Missing	No	Missing	10
149	161	Convict	31-40	Single			Muslim	Self employed	Secondary	No	No	No	No	No	No	No	No	No	No	No	No	No	Yes	No	No	No	Yes	No	No	No	Yes	Yes	<6months	17	No	Yes	No	Yes	Yes	No	No	Yes	No	No	No	Missing	No	Missing	100
150	162	Awaiting trial	20-30	Single			Christain	Business	Secondary	Yes	No	No	No	Yes	No	No	No	No	No	No	No	No	Yes	No	No	Yes	No	No	No	No	Yes	Yes	<6months	19	No	Yes	No	No	No	No	No	No	No	Missing	No	Missing	No	Missing	4
151	163	Awaiting trial	31-40	Single			Christain	Self employed	Secondary	No	No	No	No	No	No	No	No	No	No	No	No	No	No	No	No	No	No	No	No	No			6 years	154	No	No	No	No	Yes	No	No	No	No	Missing	No	Missing	No	Missing	6
152	165	Convict	40-50	Married	1		Muslim	Business	Tertiary	Yes	No	No	No	Yes	No	No	No	No	No	No	No	No	No	Yes	No	No	No	No	Yes	No	Dont Know	Dont Know	2 years	13	No	No	No	Yes	Yes	No	No	Yes	No	Missing	No	Missing	No	Missing	15
153	166	Awaiting trial	40-50	Widowed			Christain	Business	Tertiary	No	No	No	No	No	No	No	No	No	No	No	No	No	No	No	No	No	No	No	No	No			<6months	154	Yes	Yes	Yes	Yes	Yes	No	Yes	Yes	Yes	Yes	No	No	No	No	100
154	167	Convict	31-40	Single			Christain	Self employed	Secondary	No	No	No	No	No	No	No	No	No	No	No	No	No	No	No	No	No	No	No	No	No			1 and half years	14	No	No	No	No	No	No	No	No	Yes	No	No	Missing	No	Missing	10
155	168	Awaiting trial	31-40	Single			Muslim	Self employed	Secondary	Yes	No	No	No	Yes	No	No	No	No	No	No	No	No	Yes	No	No	Yes	No	No	No	No	Yes	Yes	1year	18	No	Yes	Yes	No	Yes	No	No	No	No	Missing	No	Missing	No	Missing	1
156	170	Awaiting trial	31-40	Single			Muslim	Self employed	Secondary	Yes	No	No	No	No	No	No	No	Yes	No	No	No	No	No	No	No	No	No	No	Yes	No	Dont Know	Dont Know	2 years	154	Yes	Yes	No	Yes	Yes	No	No	No	No	Missing	Yes	No	No	Missing	3
157	171	Convict	31-40	Married	1		Christain	Business	Secondary	Yes	No	Yes	No	No	No	No	No	No	No	No	No	No	No	Yes	No	No	No	No	Yes	No	Yes	Dont Know	3years	13	No	Yes	No	Yes	Yes	No	No	No	No	Missing	No	Missing	No	Missing	4
158	172	Awaiting trial	20-30	Single			Christain	Business	Secondary	No	No	No	No	No	No	No	No	No	No	No	No	No	No	No	No	No	No	No	No	No			5 years	24	No	No	No	No	No	No	No	No	No	Missing	Yes	Missing	No	Missing	10
159	173	Awaiting trial	20-30	Single			Christain	Business	Secondary	No	No	No	No	No	No	No	No	No	No	No	No	No	No	No	No	No	No	No	No	No			<6months	157	No	No	No	No	No	No	No	No	No	Missing	No	Missing	No	Missing	1
160	174	Awaiting trial	20-30	Single			Christain	Self employed	Secondary	Yes	Yes	No	No	No	No	No	No	No	No	No	No	No	Yes	No	No	No	Yes	No	No	No	Yes	Yes	6 years	15	No	No	No	No	No	No	No	No	No	Missing	No	Missing	No	Missing	100
161	175	Awaiting trial	31-40	Married	1		Muslim	Business	Quaranic	No	No	No	No	No	No	No	No	No	No	No	No	No	No	No	No	No	No	No	No	No			<6months	13	No	Yes	No	No	No	No	No	No	No	Missing	No	Missing	No	Missing	1
162	176	Convict	50-60	Married	1		Christain	Business	Secondary	Yes	No	No	No	Yes	No	No	No	No	No	No	Yes	No	No	No	No	No	Yes	No	No	No	Yes	Yes	9 years	14	No	No	No	Yes	Yes	No	No	No	No	Missing	No	Missing	No	Missing	100
163	177	Convict	20-30	Married	1		Christain	Business	Tertiary	No	No	No	No	No	No	No	No	No	No	No	No	No	No	No	No	No	No	No	No	No			1 and half years	14	No	No	No	Yes	Yes	No	No	No	No	Missing	No	Missing	No	Missing	100
164	178	Awaiting trial	31-40	Married	1		Muslim	Self employed	Primary	Yes	No	No	No	Yes	No	No	No	No	No	No	No	No	Yes	No	Yes	No	No	No	No	No	Yes	Yes	<6months	12	No	Yes	No	No	No	No	No	Yes	No	Missing	No	Missing	No	Missing	15
165	179	Awaiting trial	31-40	Single			Christain	Business	Tertiary	Yes	No	No	No	No	No	No	Yes	No	No	Yes	No	No	No	No	No	No	No	Yes	No	No	Yes	Yes	3years	150	No	No	No	No	Yes	No	No	No	No	Missing	Yes	No	No	Missing	101
166	180	Awaiting trial	20-30	Married	4		Muslim	Self employed	Quaranic	No	No	No	No	No	No	No	No	No	No	No	No	No	No	No	No	No	No	No	No	No			1year	158	No	No	No	Yes	Yes	No	No	Yes	No	Missing	No	Missing	No	Missing	100
167	181	Awaiting trial	20-30	Single			Muslim	Student	Secondary	Yes	No	No	No	Yes	No	No	No	No	Yes	No	No	No	No	No	No	No	No	No	Yes	No	Dont Know	Dont Know	1year	13	No	No	No	Yes	No	No	No	No	No	Missing	Yes	No	No	Missing	101
168	182	Awaiting trial	20-30	Single			Muslim	Self employed	Secondary	No	No	No	No	No	No	No	No	No	No	No	No	No	No	No	No	No	No	No	No	No			1 and half years	15	No	Yes	No	Yes	Yes	No	No	Yes	No	Missing	No	Missing	No	Missing	100
169	183	Awaiting trial	20-30	Single		Nupe	Christain	Student	Secondary	No	No	No	No	No	No	No	No	No	No	No	No	No	Yes	No	No	No	No	No	No	No			<6months	150	No	No	No	No	No	No	No	Yes	No	Missing	No	Missing	No	Missing	100
170	184	Awaiting trial	20-30	Single			Christain	Student	Secondary	No	No	No	No	No	No	No	No	No	No	No	No	No	No	No	No	No	No	No	No	No			2 years	157	No	No	No	No	No	No	No	Yes	No	Missing	No	Missing	No	Missing	20
171	185	Convict	20-30	Single			Christain	Student	Secondary	No	No	No	No	No	No	No	No	No	No	No	No	No	No	No	No	No	No	No	No	No			4 years	14	No	Yes	No	No	No	No	No	No	Yes	No	No	Missing	No	Missing	3
172	186	Awaiting trial	40-50	Single			Christain	Public servant	Secondary	Yes	No	No	No	No	No	No	No	Yes	No	No	Yes	No	No	No	No	No	No	No	Yes	No	Yes	Yes	10 years	135	No	No	No	No	No	No	No	No	No	Missing	No	Missing	No	Missing	45
173	187	Awaiting trial	31-40	Married	1		Muslim	Others specify	Secondary	No	No	No	No	No	No	No	No	No	No	No	No	No	No	No	No	No	No	No	No	No			1year	151	No	No	No	Yes	No	No	No	No	No	Missing	No	Missing	No	Missing	20
174	188	Awaiting trial	20-30	Single			Christain	Self employed	Tertiary	Yes	No	No	No	No	No	No	No	Yes	No	No	No	No	No	Yes	No	No	No	No	Yes	No	Dont Know	Dont Know	1year	157	No	Yes	No	Yes	No	No	No	Yes	Yes	No	No	Missing	No	Missing	2
175	189	Awaiting trial	20-30	Married	1		Christain	Self employed	Secondary	Yes	No	No	No	No	No	No	No	Yes	No	No	No	No	No	Yes	No	No	No	No	Yes	No	Yes	Dont Know	2 years	157	No	No	No	Yes	Yes	No	No	No	No	Missing	Yes	No	No	Missing	2
176	190	Awaiting trial	31-40	Married	1		Christain	Self employed	Secondary	No	No	No	No	No	No	No	No	No	No	No	No	No	No	No	No	No	No	No	No	No			1 and half years	157	No	No	No	No	No	No	No	No	No	Missing	No	Missing	No	Missing	5
177	191	Awaiting trial	20-30	Separated		Effiong	Christain	Business	Secondary	No	No	No	No	No	No	No	No	No	No	No	No	No	No	No	No	No	No	No	No	No			2 years	2	No	No	No	Yes	Yes	No	No	No	Yes	No	Yes	No	No	No	10
178	192	Awaiting trial	20-30	Separated			Christain	Self employed	Primary	No	No	No	No	No	No	No	No	No	No	No	No	No	No	No	No	No	No	No	No	No			1 and half years	157	No	No	No	No	Yes	No	No	No	Yes	No	Yes	No	No	Missing	50
179	194	Awaiting trial	20-30	Single			Christain	Student	Tertiary	No	No	No	No	No	No	No	No	No	No	No	No	No	No	No	No	No	No	No	No	No			4 years	158	No	No	No	No	Yes	No	No	Yes	No	Missing	No	Missing	No	Missing	101
180	195	Awaiting trial	31-40	Separated		Jaba	Christain	Self employed	Tertiary	No	No	No	No	No	No	No	No	No	No	No	No	No	No	No	No	No	No	No	No	No			<6months	157	No	No	No	No	Yes	No	Yes	No	No	Missing	No	Missing	No	Missing	3
181	196	Awaiting trial	20-30	Single			Muslim	Business	Primary	No	No	No	No	No	No	No	No	No	No	No	No	No	No	No	No	No	No	No	No	No			<6months	157	No	Yes	No	Yes	Yes	No	No	No	No	Missing	No	Missing	No	Missing	20
182	197	Convict	31-40	Married	1		Christain	Business	Tertiary	Yes	No	Yes	No	No	No	No	No	No	No	No	No	No	No	Yes	No	No	No	No	Yes	No		Dont Know	<6months	13	No	No	No	No	No	No	No	No	No	Missing	No	Missing	No	Missing	3
183	198	Convict	31-40	Married	1		Christain	Self employed	Secondary	No	No	No	No	No	No	No	No	No	No	No	No	No	No	No	No	No	No	No	No	No			2 years	155	No	Yes	No	No	No	No	No	Yes	No	Missing	No	Missing	No	Missing	100
184	199	Awaiting trial	20-30	Single			Christain	Self employed	Secondary	Yes	No	No	No	Yes	No	No	No	No	Yes	No	No	No	No	No	No	No	Yes	No	No	No	Dont Know	Dont Know	<6months	16	No	No	No	Yes	No	No	No	No	No	Missing	No	Missing	No	Missing	0
185	200	Awaiting trial	20-30	Married	1		Muslim	Business	Quaranic	No	No	No	No	No	No	No	No	No	No	No	No	No	No	No	No	No	No	No	No	No			1year	19	No	Yes	No	No	Yes	No	No	No	No	Missing	No	Missing	No	Missing	1
186	201	Awaiting trial	20-30	Divorced			Christain	Business	Primary	Yes	No	No	No	No	No	Yes	No	No	No	No	No	No	No	Yes	No	No	No	No	Yes	No	Yes	Dont Know	1 and half years	159	No	No	Yes	Yes	Yes	No	No	No	No	Missing	No	Missing	No	Missing	30
187	202	Awaiting trial	31-40	Married	1		Christain	Business	Secondary	Yes	No	No	No	Yes	No	No	No	No	No	No	Yes	No	No	No	No	No	No	Yes	No	No	Yes	Yes	2 years	157	No	No	No	Yes	Yes	No	No	No	No	Missing	No	Missing	No	Missing	2
188	203	Awaiting trial	31-40	Married	4		Muslim	Others specify	Quaranic	No	No	No	No	No	No	No	No	No	No	No	No	No	No	No	No	No	No	No	No	No			1 and half years	26	No	No	No	No	Yes	No	No	No	No	Missing	No	Missing	No	Missing	4
189	204	Awaiting trial	20-30	Single			Muslim	Self employed	Secondary	No	No	No	No	No	No	No	No	No	No	No	No	No	No	No	No	No	No	No	No	No			2 years	22	No	No	No	Yes	Yes	No	No	Yes	No	Missing	No	Missing	No	Missing	1
190	205	Awaiting trial	20-30	Single			Christain	Business	Secondary	No	No	No	No	No	No	No	No	No	No	No	No	No	No	No	No	No	No	No	No	No			2 years	159	No	No	No	No	No	No	No	No	No	Missing	No	Missing	No	Missing	50
191	206	Awaiting trial	20-30	Single		Juku	Muslim	Self employed	Secondary	No	No	No	No	No	No	No	No	No	No	No	No	No	No	No	No	No	No	No	No	No			<6months	157	No	Yes	No	Yes	No	No	No	No	No	Missing	Yes	No	Yes	No	100
192	207	Awaiting trial	31-40	Married	1		Muslim	Business	Secondary	No	No	No	No	No	No	No	No	No	No	No	No	No	No	No	No	No	No	No	No	No			1year	157	No	No	No	Yes	Yes	No	No	No	No	Missing	No	Missing	No	Missing	1
193	208	Awaiting trial	31-40	Divorced		Bura	Muslim	Self employed	Quaranic	Yes	No	No	No	No	No	No	Yes	No	No	No	No	No	No	Yes	No	No	No	No	Yes	No	Dont Know	Dont Know	5 years	1	No	No	No	Yes	Yes	No	No	Yes	No	Missing	No	Missing	No	Missing	100
194	210	Awaiting trial	<20	Single			Muslim	Student	Secondary	No	No	No	No	No	No	No	No	No	No	No	No	No	No	No	No	No	No	No	No	No			2 years	185	No	No	No	No	Yes	No	Yes	Yes	No	Missing	No	Missing	No	Missing	0
195	211	Awaiting trial	50-60	Married	2		Muslim	Business	Secondary	Yes	No	No	No	No	No	No	No	Yes	No	No	No	No	No	Yes	No	No	No	No	Yes	No	Dont Know	Dont Know	5 years	1	No	Yes	No	Yes	Yes	No	No	No	No	Missing	No	Missing	No	Missing	2
196	212	Awaiting trial	20-30	Single			Muslim	Others specify	Quaranic	No	No	No	No	No	No	No	No	No	No	No	No	No	No	No	No	No	No	No	No	No			<6months	17	No	No	No	Yes	Yes	No	No	Yes	No	Missing	No	Missing	No	Missing	0
197	213	Convict	50-60	Widowed			Muslim	Public servant	Tertiary	Yes	No	No	Yes	No	No	No	No	No	No	No	No	No	Yes	No	No	No	Yes	No	No	No	Yes	Yes	<6months	145	No	No	Yes	No	No	No	No	No	No	Missing	No	Missing	No	Missing	1
198	214	Awaiting trial	40-50	Married	1		Christain	Public servant	Secondary	Yes	Yes	No	No	No	No	No	No	No	Yes	No	No	No	No	No	No	No	Yes	No	No	No	Yes	Yes	<6months	15	No	No	No	Yes	No	No	No	No	No	Missing	No	Missing	No	Missing	9
199	215	Awaiting trial	20-30	Single			Christain	Self employed	Secondary	Yes	Yes	No	No	No	No	No	No	No	No	No	No	No	Yes	No	No	No	Yes	No	No	No	Yes	Yes	<6months	14	No	No	No	Yes	Yes	No	No	Yes	No	Missing	No	Missing	No	Missing	50
200	216	Awaiting trial	20-30	Married	1	Jaba	Christain	Student	Tertiary	Yes	No	No	No	No	No	Yes	No	No	No	No	No	No	Yes	No	No	No	No	No	Yes	No	Dont Know	Dont Know	<6months	15	No	No	Yes	No	Yes	No	No	Yes	No	Missing	Yes	No	No	Missing	3
201	218	Awaiting trial	20-30	Single			Muslim	Self employed	Secondary	No	No	No	No	No	No	No	No	Yes	No	No	No	No	No	Yes	No	No	No	No	Yes	No	Dont Know	Dont Know	4 years	175	No	No	No	No	Yes	No	No	No	No	Missing	No	Missing	No	Missing	1
202	219	Awaiting trial		Married	2		Muslim	Self employed	Quaranic	Yes	Yes	No	No	No	No	No	No	No	No	Yes	No	No	No	No	No	No	No	Yes	No	No	Yes	Yes	3years	20	No	Yes	No	No	Yes	No	No	No	No	Missing	No	Missing	No	Missing	2
203	220	Awaiting trial	20-30	Married	1		Muslim	Self employed	Secondary	Yes	No	No	No	Yes	No	No	No	No	No	No	No	No	No	Yes	No	No	No	No	Yes	No	Yes	Dont Know	2 years	16	No	No	No	No	Yes	No	No	Yes	No	Missing	Yes	No	No	Missing	2
204	222	Awaiting trial	20-30	Single			Muslim	Business	Secondary	No	No	No	No	No	No	No	No	No	No	No	No	No	No	No	No	No	No	No	No	No			1year	1	No	Yes	No	Yes	Yes	No	Yes	Yes	No	Missing	No	Missing	No	Missing	0
205	223	Convict	20-30	Single			Christain	Student	Secondary	Yes	No	No	No	No	No	Yes	No	No	No	Yes	No	No	Yes	No	No	Yes	No	Yes	No	No	Yes	Yes	3years	17	No	No	Yes	No	Yes	No	No	No	No	Missing	No	Missing	No	Missing	30
206	224	Awaiting trial	40-50	Married	1		Christain	Business	Secondary	Yes	No	No	No	Yes	No	No	No	No	No	No	No	No	No	Yes	No	No	Yes	No	No	No	Yes	Yes	>10 years	18	No	No	No	Yes	No	No	No	No	No	Missing	No	Missing	Yes	Yes	3
207	225	Awaiting trial	20-30	Single			Christain	Self employed	Secondary	No	No	No	No	No	No	No	No	No	No	No	No	No	No	No	No	No	No	No	No	No			1year	157	No	No	No	No	Yes	No	No	No	Yes	No	No	Missing	No	Missing	50
208	226	Awaiting trial	31-40	Married	1		Christain	Self employed	Secondary	Yes	No	No	No	Yes	No	No	No	No	No	No	No	No	Yes	No	No	No	Yes	Yes	No	No	Yes	Yes	<6months	16	No	No	No	Yes	Yes	No	No	No	No	Yes	No	Missing	No	Missing	6
209	227	Awaiting trial	31-40	Married	1		Christain	Self employed	Primary	Yes	No	No	No	No	No	No	No	No	No	No	No	No	Yes	No	No	No	Yes	No	No	No	Yes	Yes	<6months	13	No	Yes	No	Yes	Yes	No	No	Yes	Yes	Yes	No	Missing	No	Missing	40
210	228	Convict	40-50	Married	1		Christain	Business	Secondary	No	No	No	No	No	No	No	No	No	No	No	No	No	No	No	No	No	No	No	No	No			<6months	15	No	No	No	Yes	No	No	No	No	No	Missing	No	Missing	No	Missing	7
211	229	Awaiting trial	20-30	Single			Christain	Self employed	Secondary	No	No	No	No	No	No	No	No	No	No	No	No	No	No	No	No	No	No	No	No	No			2 years	1	No	No	No	No	Yes	No	No	No	No	Missing	No	Missing	No	Missing	100
212	230	Awaiting trial	31-40	Single			Christain	Self employed	Secondary	No	No	No	No	No	No	No	No	No	No	No	No	No	No	No	No	No	No	No	No	No			1year	157	No	No	No	No	No	No	No	Yes	No	Missing	No	Missing	No	Missing	50
213	232	Awaiting trial	20-30	Married	1		Muslim	Self employed	Secondary	No	No	No	No	No	No	No	No	No	No	No	No	No	No	No	No	No	No	No	No	No			4 years	2	No	No	No	No	No	No	No	No	No	Missing	No	Missing	No	Missing	100
214	233	Convict	31-40	Married	1		Christain	Business	Secondary	Yes	No	No	Yes	No	No	No	No	No	No	Yes	No	No	No	No	No	No	Yes	No	No	No	Yes	Yes	<6months	13	No	No	No	Yes	Yes	No	No	No	No	Missing	No	Missing	No	Missing	3
215	234	Awaiting trial	20-30	Single			Christain	Public servant	Primary	Yes	No	No	Yes	No	No	No	No	No	No	No	Yes	No	No	No	No	No	Yes	No	No	No	Dont Know	Yes	1year	19	No	No	No	No	Yes	No	No	Yes	No	Missing	No	Missing	No	Missing	100
216	235	Awaiting trial	20-30	Single			Muslim	Business	Secondary	No	No	No	No	No	No	No	No	No	No	No	No	No	No	No	No	No	No	No	No	No			2 years	151	No	Yes	No	Yes	Yes	No	No	Yes	No	Missing	Yes	Missing	Yes	Missing	5
217	236	Awaiting trial	31-40	Single		Numuna	Muslim	Self employed	Secondary	No	No	No	No	No	No	No	No	No	No	No	No	No	No	No	No	No	No	No	No	No			<6months	13	No	Yes	No	No	No	No	No	No	No	Missing	No	Missing	No	Missing	5
218	237	Awaiting trial	<20	Single			Christain	Business	Secondary	No	No	No	No	No	No	No	No	No	No	No	No	No	No	No	No	No	No	No	No	No			1year	158	No	No	No	No	No	No	No	No	No	Missing	No	Missing	No	Missing	2
219	238	Awaiting trial	20-30	Single		Mantol	Christain	Self employed	Secondary	No	No	No	No	No	No	No	No	No	No	No	No	No	No	No	No	No	No	No	No	No			<6months	14	No	No	No	Yes	Yes	No	No	Yes	No	Missing	No	Missing	No	Missing	5
220	239	Awaiting trial	20-30	Single			Christain	Student	Secondary	No	No	No	No	No	No	No	No	No	No	No	No	No	No	No	No	No	No	No	No	No			<6months	157	No	No	No	No	Yes	No	No	No	No	Missing	Yes	No	No	Missing	1
221	240	Awaiting trial	20-30	Single			Christain	Self employed	Secondary	No	No	No	No	No	No	No	No	No	No	No	No	No	No	No	No	No	No	No	No	No			<6months	158	No	No	No	No	No	No	No	No	No	Missing	No	Missing	No	Missing	1
222	241	Awaiting trial	<20	Single			Christain	Self employed	Secondary	No	No	No	No	No	No	No	No	No	No	No	No	No	No	No	No	No	No	No	No	No			2 years	158	No	Yes	No	No	Yes	No	No	No	No	Missing	No	Missing	No	Missing	101
223	243	Awaiting trial	20-30	Single			Muslim	Self employed	Primary	No	No	No	No	No	No	No	No	No	No	No	No	No	No	No	No	No	No	No	No	No			<6months	160	No	Yes	No	Yes	Yes	No	No	Yes	No	Missing	No	Missing	No	Missing	1
224	244	Awaiting trial	31-40	Married	1		Christain	Business	Secondary	No	No	No	No	No	No	No	No	No	No	No	No	No	No	No	No	No	No	No	No	No			2 years	143	No	No	No	Yes	Yes	No	No	Yes	No	Missing	No	Missing	No	Missing	2
225	245	Awaiting trial	20-30	Married	1		Christain	Self employed	Quaranic	No	No	No	No	No	No	No	No	No	No	No	No	No	No	No	No	No	No	No	No	No			2 years	154	No	Yes	No	Yes	Yes	No	No	Yes	No	Missing	No	Missing	No	Missing	7
226	246	Awaiting trial	50-60	Married	1		Christain	Business	Secondary	Yes	Yes	No	No	No	No	No	No	No	No	No	No	No	No	Yes	No	No	No	No	Yes	No	No	No	<6months	157	No	No	No	Yes	Yes	No	No	Yes	No	Missing	No	Missing	No	Missing	20
227	248	Convict	20-30	Single		Igede	Christain	Public servant	Secondary	No	No	No	No	No	No	No	No	No	No	No	No	No	No	No	No	No	No	No	No	No			1year	14	No	No	No	No	Yes	No	Yes	Yes	No	Missing	No	Missing	No	Missing	1
228	249	Awaiting trial	20-30	Single			Muslim	Self employed	Secondary	No	No	No	No	No	No	No	No	No	No	No	No	No	No	No	No	No	No	No	No	No			<6months	157	No	No	No	No	No	No	No	No	Yes	No	Yes	No	No	No	10
229	250	Awaiting trial	20-30	Single			Christain	Student	Secondary	No	No	No	No	No	No	No	No	No	No	No	No	No	No	No	No	No	No	No	No	No			3years	13	No	No	No	No	No	No	No	No	No	Missing	No	Missing	No	Missing	2
230	251	Awaiting trial	20-30	Single			Christain	Student	Tertiary	No	No	No	No	No	No	No	No	No	No	No	No	No	No	No	No	No	No	No	No	No			1year	157	No	Yes	No	No	No	No	No	Yes	No	Missing	No	Missing	No	Missing	1
231	252	Awaiting trial	20-30	Single			Christain	Self employed	No formal education	No	No	No	No	No	No	No	No	No	No	No	No	No	No	No	No	No	No	No	No	No			<6months	15	No	No	No	Yes	Yes	No	No	Yes	No	Missing	No	Missing	No	Missing	7
232	253	Convict	31-40	Married	1		Christain	Business	Secondary	No	No	No	No	No	No	No	No	No	No	No	No	No	No	No	No	No	No	No	No	No			1year	13	No	Yes	No	Yes	Yes	No	No	No	No	Missing	Yes	No	No	No	3
233	254	Convict	31-40	Married	1		Christain	Self employed	Secondary	No	No	No	No	No	No	No	No	No	No	No	No	No	No	No	No	No	No	No	No	No			>10 years	11	No	No	Yes	Yes	No	No	No	No	No	Missing	No	Missing	No	Missing	1
234	255	Awaiting trial	31-40	Married	1		Christain	Self employed	Secondary	No	No	No	No	No	No	No	No	No	No	No	No	No	No	No	No	No	No	No	No	No			<6months	15	No	No	No	No	No	No	No	Yes	No	Missing	No	Missing	No	Missing	1
235	257	Awaiting trial	40-50	Married	1		Christain	Self employed	Secondary	Yes	No	No	Yes	No	No	No	No	No	No	Yes	No	No	No	No	No	No	No	Yes	No	No	Yes	Yes	<6months	14	No	No	No	No	No	No	No	No	No	Missing	No	Missing	No	Missing	10
236	258	Convict	40-50	Married	1		Christain	Self employed	Secondary	Yes	Yes	No	No	No	No	No	No	No	No	Yes	No	No	No	No	No	No	No	No	No	No	Yes	Yes	1 and half years	15	No	No	No	No	No	No	No	No	No	Missing	No	Missing	No	Missing	1
237	260	Convict	20-30	Single		Kagoro	Christain	Self employed	Primary	No	No	No	No	No	No	No	No	No	No	No	No	No	No	No	No	No	No	No	No	No			<6months	29	No	Yes	No	Yes	Yes	No	No	Yes	No	Missing	No	Missing	No	Missing	100
238	261	Awaiting trial	20-30	Married	1		Muslim	Self employed	No formal education	No	No	No	No	No	No	No	No	No	No	No	No	No	No	No	No	No	No	No	No	No			<6months	14	No	No	No	No	No	No	No	No	No	Missing	No	Missing	No	Missing	100
239	262	Awaiting trial	31-40	Single			Muslim	Self employed	Secondary	No	No	No	No	No	No	No	No	No	No	No	No	No	No	No	No	No	No	No	No	No			1year	14	Yes	No	No	Yes	Yes	No	No	Yes	No	Missing	No	Missing	No	Missing	101
240	264	Awaiting trial	31-40	Married	1		Muslim	Self employed	Primary	No	No	No	No	No	No	No	No	No	No	No	No	No	No	No	No	No	No	No	No	No			<6months	18	No	No	No	No	No	No	No	No	No	Missing	No	Missing	No	Missing	101
241	265	Awaiting trial	31-40	Married	1		Christain	Self employed	Secondary	Yes	No	No	Yes	No	No	No	No	No	No	No	No	No	Yes	No	No	No	Yes	No	No	No	Yes	Yes	1 and half years	14	No	No	No	No	No	No	No	No	No	Missing	No	Missing	No	Missing	1
242	267	Awaiting trial	20-30	Single			Christain	Self employed	Secondary	Yes	Yes	No	No	No	No	No	No	No	No	No	No	No	No	Yes	No	No	No	No	Yes	No	Dont Know	Dont Know	<6months	147	No	No	Yes	Yes	No	No	No	No	Yes	No	No	Missing	No	Missing	20
243	268	Awaiting trial	20-30	Married	1		Muslim	Public servant	Primary	No	No	No	No	No	No	No	No	No	No	No	No	No	No	No	No	No	No	No	No	No			1year	147	No	No	No	Yes	No	No	No	No	No	Missing	No	Missing	No	Missing	1
244	269	Awaiting trial	20-30	Single			Christain	Self employed	Secondary	Yes	No	No	Yes	No	No	No	No	No	No	No	No	No	No	Yes	No	No	No	No	Yes	No	Yes	Yes	2 years	14	No	No	No	No	No	No	No	No	No	Missing	No	Missing	No	Missing	15
245	270	Awaiting trial	31-40	Married	1	Esan	Christain	Business	Secondary	No	No	No	No	No	No	No	No	No	No	No	No	No	No	No	No	No	No	No	No	No			1year	14	No	No	No	No	No	No	No	No	No	Missing	No	Missing	No	Missing	1
246	271	Awaiting trial	31-40	Married	1		Christain	Business	Secondary	Yes	No	No	No	No	No	Yes	No	No	No	No	No	No	Yes	No	No	No	No	No	Yes	No	Yes	Yes	3years	145	No	No	No	No	No	No	No	No	No	Missing	No	Missing	No	Missing	101
247	272	Awaiting trial	31-40	Married	1		Christain	Business	Secondary	Yes	No	No	No	Yes	No	No	No	No	No	No	No	No	Yes	No	No	Yes	No	No	No	No	Yes	Yes	<6months	15	No	Yes	No	No	No	No	No	No	No	Missing	No	Missing	No	Missing	101
248	273	Awaiting trial	20-30	Married	1		Muslim	Business	Quaranic	No	No	No	No	No	No	No	No	No	No	No	No	No	No	No	No	No	No	No	No	No			1year	15	No	No	No	Yes	Yes	No	No	Yes	No	Missing	No	Missing	No	Missing	1
249	274	Awaiting trial	31-40	Married	1		Christain	Business	Secondary	No	No	No	No	No	No	No	No	No	No	No	No	No	No	No	No	No	No	No	No	No			1year	145	No	No	No	No	No	No	No	No	No	Missing	No	Missing	No	Missing	21
250	275	Convict	20-30	Married	1		Muslim	Business	Primary	No	No	No	No	No	No	No	No	No	No	No	No	No	No	No	No	No	No	No	No	No			<6months	1	No	Yes	No	No	No	No	No	Yes	No	Missing	No	Missing	No	Missing	15
251	276	Awaiting trial	31-40	Married	1		Christain	Business	Secondary	Yes	Yes	No	No	No	No	No	No	No	No	Yes	No	No	Yes	No	No	Yes	No	No	No	Yes	Yes	Yes	2 years	15	No	No	No	No	No	No	No	No	No	Missing	No	Missing	No	Missing	1
252	277	Awaiting trial	20-30	Single			Muslim	Self employed	Secondary	No	No	No	No	No	No	No	No	No	No	No	No	No	No	No	No	No	No	No	No	No			2 years	16	No	No	Yes	Yes	No	No	No	No	No	Missing	No	Missing	No	Missing	20
253	278	Awaiting trial	20-30	Single			Christain	Self employed	Secondary	Yes	No	No	Yes	No	No	No	No	No	Yes	No	No	No	No	No	No	No	Yes	No	No	No	Yes	Yes	2 years	15	No	No	No	No	No	No	No	No	No	Missing	No	Missing	No	Missing	10
254	279	Convict	31-40	Widowed		Kurama	Christain	Public servant	Tertiary	Yes	Yes	No	No	No	No	No	No	No	Yes	No	No	No	No	No	No	No	No	No	Yes	No	Yes	Yes	7 years	14	No	No	No	No	No	No	No	Yes	No	Missing	No	Missing	No	Missing	2
255	280	Awaiting trial	31-40	Separated			Christain	Business	Secondary	No	No	No	No	No	No	No	No	No	No	No	No	No	No	No	No	No	No	No	No	No			3years	187	No	No	No	No	No	No	No	Yes	No	Missing	No	Missing	No	Missing	101
256	281	Awaiting trial	20-30	Married	1		Christain	Self employed	Secondary	Yes	Yes	No	No	No	No	No	No	No	No	No	Yes	No	Yes	No	No	No	No	No	No	Yes	No	Yes	1year	15	No	No	No	No	No	No	No	No	No	Missing	No	Missing	No	Missing	10
257	282	Convict	40-50	Married	1		Christain	Business	Secondary	No	No	No	No	No	No	No	No	No	No	No	No	No	No	No	No	No	No	No	No	No			3years	14	No	No	Yes	Yes	Yes	No	No	Yes	No	Missing	No	Missing	No	Missing	101
258	283	Awaiting trial	20-30	Single			Christain	Business	Primary	No	No	No	No	No	No	No	No	No	No	No	No	No	No	No	No	No	No	No	No	No			<6months	157	No	Yes	No	No	Yes	No	No	Yes	No	Missing	No	Missing	No	Missing	10
259	284	Awaiting trial	31-40	Married	1	Isoko	Christain	Business	Secondary	No	No	No	No	No	No	No	No	No	No	No	No	No	No	No	No	No	No	No	No	No			<6months	157	No	No	No	Yes	Yes	No	No	Yes	No	Missing	No	Missing	No	Missing	101
260	285	Awaiting trial	31-40	Married	1		Christain	Business	Secondary	No	No	No	No	No	No	No	No	No	No	No	No	No	No	No	No	No	No	No	No	No			<6months	12	Yes	No	Yes	Yes	Yes	No	No	Yes	Yes	No	No	Missing	No	Missing	7
261	286	Awaiting trial	20-30	Single			Christain	Self employed	Secondary	No	No	No	No	No	No	No	No	No	No	No	No	No	No	No	No	No	No	No	No	No			1year	11	No	No	No	Yes	Yes	No	No	No	Yes	No	Yes	No	No	Missing	5
262	291	Awaiting trial	31-40	Single			Muslim	Business	Secondary	No	No	No	No	No	No	No	No	No	No	No	No	No	No	No	No	No	No	No	No	No			2 years	15	No	No	No	No	No	No	No	No	No	Missing	No	Missing	No	Missing	101
263	307	Awaiting trial	31-40	Married	2		Muslim	Self employed	Quaranic	No	No	No	No	No	No	No	No	No	No	No	No	No	No	No	No	No	No	No	No	No			<6months	46	Yes	Yes	No	Yes	Yes	No	No	Yes	Yes	No	No	Missing	No	Missing	2
264	308	Convict	20-30	Single			Christain	Self employed	Secondary	No	No	No	No	No	No	No	No	No	No	No	No	No	No	No	No	No	No	No	No	No			<6months	14	No	No	No	No	No	No	No	No	No	Missing	No	Missing	No	Missing	20
265	309	Convict	31-40	Married	1		Muslim	Self employed	Primary	No	No	No	No	No	No	No	No	No	No	No	No	No	No	No	No	No	No	No	No	No			2 years	14	No	Yes	No	Yes	Yes	No	Yes	Yes	No	Missing	No	Missing	No	Missing	100
266	310	Awaiting trial	20-30	Married	1		Muslim	Business	Secondary	Yes	No	No	No	No	No	No	No	No	No	No	No	No	No	No	No	No	No	No	No	No			1year	17	No	Yes	No	Yes	Yes	No	No	No	No	Missing	No	Missing	No	Missing	100
267	311	Convict	20-30	Single			Muslim	Self employed	Primary	No	No	No	No	No	No	No	No	No	No	No	No	No	No	No	No	No	No	No	No	No			<6months	11	No	Yes	No	Yes	Yes	No	No	No	No	Missing	Yes	No	No	Missing	0
268	312	Convict	20-30	Married	1		Muslim	Self employed	Quaranic	No	No	No	No	No	No	No	No	No	No	No	No	No	No	No	No	No	No	No	No	No			<6months	18	No	Yes	No	Yes	Yes	No	No	No	No	Missing	No	Missing	Yes	No	10
269	313	Convict	20-30	Single			Christain	Unemployed	Secondary	Yes	No	No	Yes	No	No	No	No	No	No	No	No	No	Yes	No	No	No	Yes	No	No	No	Yes	Yes	<6months	18	No	No	No	Yes	Yes	No	No	No	No	Missing	No	Missing	No	Missing	20
270	314	Awaiting trial	40-50	Married	1		Christain	Business	Secondary	No	No	No	No	No	No	No	No	No	No	No	No	No	No	No	No	No	No	No	No	No			10 years	20	No	No	No	No	Yes	No	No	No	No	Missing	No	Missing	No	Missing	6
271	315	Awaiting trial	20-30	Single			Christain	Self employed	Secondary	Yes	Yes	No	No	No	No	No	No	No	No	No	No	No	Yes	No	No	No	Yes	No	No	No	Yes	Yes	1 and half years	145	No	No	No	No	No	No	No	No	No	Missing	No	Missing	No	Missing	1
[truncated: 24 more columns]
